# Supplementary material for: Simulated Microgravity-Induced Changes in SUMOylation and Protein Expression in Saccharomyces cerevisiae
Source: Int J Mol Sci. 2025 Dec 19;27(1):42. doi: 10.3390/ijms27010042 (PMC12786128; doi:10.3390/ijms27010042)
Supplement: Supplementary file 1 [file ijms-27-00042-s001.zip]

Archive with 3 entries (3 files):
- Figure S1 Cell pellet weights.pdf
- Table S1 Comparison of SUMOylated peptides in this study and others.xlsx
- Table S2 Differentially expressed proteins in S. cerevisiae proteome with identifiers and qvalues.pdf
