# Supplementary material for: Simulated Microgravity-Induced Changes in SUMOylation and Protein Expression in Saccharomyces cerevisiae
Source: Int J Mol Sci. 2025 Dec 19;27(1):42. doi: 10.3390/ijms27010042 (PMC12786128; doi:10.3390/ijms27010042)
Supplement: Supplementary file 1 [file ijms-27-00042-s001.zip › Table S1 Comparison of SUMOylated peptides in this study and others.xlsx]

## Sheet: SUMO identification
Yeast Gene Name	Denison et al. 2005	Wohlschlegel et al. 2004	Panse et al. 2004	Zhou et al. 2004	Wykoff et al. 2005	Esteras et al. 2017	Srikumar et al. 2013	Makhnevych et al. 2009	Bhagwat et al. 2021	This study
AAC3								x		x
Act1	x		x						x	x
ADE4									x	x
AFG1										x
AHP1									x	x
AHT1										x
AIM10										x
AIM23										x
AIM25										x
AIM41						x				x
APL3							x			x
APS2										x
ARF3										x
ARO3										x
ATG2										x
ATG4										x
Bdp1	x	x				x			x	x
Bfr1		x							x	x
BNA4										x
BUD16										x
BUD2										x
BUD6									x	x
Bur6		x							x	x
CAB4										x
Cdc3	x	x	x	x		x	x		x	x
CDC60									x	x
CLC1									x	x
COS5										x
CRG1										x
CTF8										x
CTR86										x
CUE1										x
CUL3										x
DBF2										x
DDC1									x	x
DFG5										x
DHR2										x
DIP2										x
DLS1										x
DOP1							x	x		x
DUN1										x
DUR1										x
DUS1										x
ECM18										x
ECM31										x
ELM1										x
ELP3										x
ESP1										x
FAA4							x			x
FAP1										x
FCY1										x
Fin1	x	x							x	x
FRE7										x
FSH3										x
GAL4									x	x
GAT3										x
GET4										x
GIS1										x
GLO3										x
GPR1										x
GSC2										x
GTO3										x
GTR1										x
GUD1										x
GUF1										x
HEL1										x
Hir2	x	x				x			x	x
HSP31										x
Htb2		x							x	x
IES3										x
IQG1										x
ISN1										x
ISW2										x
IZH4										x
JJJ1										x
KAP95							x	x		x
KAR3										x
KSS1										x
KTR2										x
LCB2										x
LCB4										x
Leu1		x					x			x
LRE1									x	x
LSM6										x
MAC1										x
MAL33										x
MDS3										x
MEF1										x
MET12										x
MGM1										x
MKK1										x
MMS4										x
Mmt2	x									x
MPP6										x
MRC1									x	x
Mrd1						x			x	x
MRP49										x
MRPL15										x
MRPL28										x
MSD1								x		x
MSW1										x
MTM1										x
MUM3										x
MYO2								x		x
NFU1										x
Nip1	x					x	x	x		x
Nop1		x								x
NPR3							x			x
NSP1										x
NTG2										x
NUP116										x
NUS1										x
OAF1									x	x
OPI6										x
PAC10										x
PEP1										x
PEP7										x
PET112										x
PET191										x
PEX15										x
PEX21										x
PEX32										x
Pgm2	x									x
PNG1										x
POL3									x	x
POT1										x
PPS1										x
PRM15										x
PRP16										x
PRP39										x
PSD2										x
QCR8										x
RAD1									x	x
RAD17									x	x
RAD3										x
RBG1										x
RBK1										x
RDL2										x
REI1										x
RGA2										x
Rgr1	x								x	x
ROY1										x
Rpa190	x		x	x						x
Rpc53	x	x		x		x			x	x
RPL2B									x	x
RPS16B									x	x
Rps31									x	x
Rps7B	x								x	x
RRP3							x			x
RSE1										x
RTC5										x
RUD3									x	x
RVS161										x
RVS167								x		x
SAK1										x
SAM35										x
SCC4										x
SCM4										x
SEC15								x		x
SET6										x
SHE4										x
SLM1							x	x		x
SNU114										x
SPC29										x
SPP1									x	x
SRP54										x
SRV2								x		x
Sse2				x				x	x	x
SSK2										x
STU1										x
Swi4		x								x
TAN1									x	x
TCB2								x		x
TDA1										x
Tdh1	x								x	x
Tdh2	x					x			x	x
Tec1	x								x	x
TFB4										x
TFC4										x
TMN2										x
Tof1										x
TOP3									x	x
TOR1										x
TOR2										x
TRK2										x
TSR1							x			x
UBP10										x
UBP5										x
UGA1										x
Ume1			x							x
UPS2										x
UTP20										x
VAC14										x
VAM6										x
VAR1									x	x
VMS1										x
Vph1		x						x		x
VPS3						x				x
Vps71	x	x								x
VTI1										x
YAL031W-A										x
YAP1801										x
YBL071C										x
YBR134W										x
YBR184W										x
YCR081C-A										x
YDL023C										x
YDL114W										x
YDR089W										x
YEH2										x
YET2										x
YFL021C-A										x
YFL034W										x
YFR006W		x							x	x
YGR012W										x
YGR017W										x
YGR073C										x
YGR111W										x
YGR164W										x
YHR212C										x
YIL001W										x
YIL046W-A										x
YIL161W										x
YIM2										x
YIR018C-A										x
YKL075C										x
YKL123W										x
YKL136W										x
YKR018C										x
YKR078W										x
YLF2										x
YLL020C										x
YLR184W										x
YLR287C										x
YLR339C										x
YLR407W										x
YLR434C										x
YMR030W-A										x
YMR279C										x
YNL067W-B										x
YNL097C-B										x
YNR042W										x
YOL029C										x
YOL114C										x
YOR1										x
YOR214C										x
YOR364W										x
YPL044C										x
YPR015C							x			x
YPS5										x
YSR3										x
YSW1										x
ZRT2										x
AAP1							x	x
AAT1
Abf1	x			x		x			x
ABF2									x
Abp1		x					x		x
ACB1								x	x
ACS1									x
Ada2		x
ADE1									x
Ade12			x
ADE13
Ade16		x
ADE17
ADE2
ADE3
ADE5,7									x
Ade6
Adh1	x		x	x		x			x
Adh2				x			x		x
Adh3			x						x
ADH5
Adh6	x
Adk1		x							x
ADO1								x	x
ADY3							x
AFG2
AFT2									x
AGPI16					x
AHA1									x
AIM22						x
AIM44
AIM45
AIM7									x
AIP1								x
AIR1
AKL1
ALB1
ALD3
Ald4		x							x
ALD5
ALE1
ALG1
ALG11
ALG9
ALO1								x
ALR1								x
ALR2									x
ALT1
ALY2						x
AMD1
Anc1
ANT1								x
Aos1	x	x	x	x	x	x		x	x
Apa1		x	x
APD1								x
APE2
Ape3		x
APL1
APL2
APL4
APL5									x
APL6
APM1							x
APM3
APM4
APP2
Ara1		x					x		x
ARC18							x
ARC19
Arc35		x
Arc40		x
ARD1							x
ARF1
Arg1		x			x			x
ARG4									x
ARG7
ARG8
ARO1									x
Aro2			x
Aro4			x
ARO7
ARO9
Arp4		x					x
ARP6
Arp7		x							x
ARP8					x		x
Arp9	x	x					x
ARX1
ASC1									x
ASF1
Asf2	x	x							x
ASG1									x
Ash1	x	x
ASK10
Asn2	x
ATE1
ATF2					x			x
ATG1
ATG18								x
ATG26								x
ATG7									x
ATG8									x
ATM1								x
ATP14
ATP17									x
ATP19									x
ATP3
ATP4							x
ATP7									x
ATX1									x
AVO1								x
AXL2					x
AZF1									x
BCH1
BCK1
BCP1								x
BCY1
Bdf1	x	x				x			x
Bdh1		x
Bem2							x
Bfr2		x			x		x
BGL2
BIK1
BIM1
BIO2
Bir1	x	x		x		x			x
BLM10							x
Bmh1	x								x
BMH2									x
Bms1		x					x
BNA3
Bna5		x
BNA6
Bni4
BOI2						x		x
Bop3	x	x	x			x			x
BPL1
BRE1						x	x	x
BRE5
Brf1	x	x							x
Brn1	x	x							x
BRP1						x
BRR2								x	x
Brx1		x					x
BSP1						x			x
BUD23
Bud3	x					x	x
Bud4	x	x				x			x
BUD7								x
BUG1
CAB2									x
Caf4			x
CAF40
CAK1
CAR1									x
Car2	x						x		x
CAT2
CAT8									x
CBC2								x
Cbf1	x	x							x
Cbf2		x				x			x
Cbf5		x				x			x
CBP3									x
CBR1								x
CCA1
CCC1					x
CCE1
CCM1									x
CCP1
CCR4					x
Cct3	x		x
Cct5
CCT6								x
Cct8			x
CCW14								x
Cdc10			x		x		x
Cdc11	x	x	x	x	x		x
Cdc12	x						x
Cdc123		x
CDC13
Cdc14		x					x		x
Cdc19	x		x	x		x			x
CDC21
CDC24
CDC28
CDC33									x
CDC36									x
CDC39							x
CDC40									x
Cdc48	x		x	x		x			x
CDC5							x
CDC53								x
CDC55								x
CDC6
CDC7
CDC73
CDC8
CDC9
CDS1
Ceg1			x
Cet1	x	x	x		x	x		x	x
CEX1
CFT1
Cft2			x
CHA4									x
Chc1		x
Chd1	x	x					x		x
CHO1
CIC1							x
Cin5	x	x				x			x
CIT1									x
CKA1							x
CKA2							x	x
CKB1
CKB2
CKI1					x
Cks1		x
Clf1	x	x
CLG1								x
CLP1
CLU1									x
CMD1									x
CMK1
CMK2
CMP2
CMR1									x
CMS1
CNS1
COF1									x
COG1
COG3
Cop1
COQ1
COQ11
COQ5								x	x
COQ6
COQ8
COQ9
COR1
Cot1		x						x
Cox1
COX12									x
COX4									x
CPA1
Cpa2			x					x
CPD1					x
Cpr1	x				x	x			x
CPR5									x
CPR6									x
CPR7
CPS1								x
CRM1							x	x
CRP1
Crz1						x			x
CSE1								x	x
CSE4									x
CSM1							x		x
CSM2							x
CST26							x
Cst6		x							x
CST9									x
CTF4
Cti6	x	x							x
CTR1								x
Ctr9		x							x
CUB1
CUE5									x
CUP1									x
CUS2									x
CUZ1
CWC15									x
Cwp1		x
CWP2
Cyc1	x								x
Cyc8			x			x	x		x
Cyr1
CYS4									x
CYT2								x
DAD3									x
Dak1		x
DAL80									x
DAP2								x
DAS2
DBF4									x
DBP1							x
DBP10							x	x
DBP3
DBP5							x
DBP6								x
DBP8
Dbp9	x	x					x
DCD1
DCP1
Dcp2
DCS1							x
DDI1
Ded81			x						x
DEF1									x
DEG1							x
DEM1					x
Dep1	x	x				x			x
DHH1
DID2									x
Dig1		x						x
DIG2									x
DIM1
DIP5
DIS3								x
DMA2
DMC1									x
DNA2								x
DNM1							x
DOA1
DOM34
DON1									x
DOT5									x
Dot6
DPB11									x
DPB2							x
DPB4									x
DPH2
DPH6
DPL1
Dpm1							x	x
DPS1
DRE2
DRS1							x		x
DSD1
DSL1					x
DST1									x
DUG1									x
DUG2
DUO1
DUR1,2
DUS3
DYN1
DYN2									x
DYS1
EAF3
EAF6									x
EAF7									x
Ebp2	x	x				x	x		x
ECM1									x
ECM11									x
ECM14								x
ECM16							x
ECM2
ECM29
ECM32							x
EDC3
EDE1									x
EFB1									x
EFG1									x
EFM5
EFT1									x
Eft2	x		x	x				x
EGD1								x	x
Egd2								x	x
EHT1
EIS1									x
ELA1								x
Elg1									x
ELO3
ELP2
Elp5 (IKI1)	x			x
EMC2
EMG1						x
EMI2
EMP24
EMP47
EMP70								x
EMW1							x
ENA1								x
Eno1	x			x					x
Eno2						x			x
ENP1							x	x
ENT5
Epl1		x
Erb1		x					x
ERF2								x
ERG1					x
Erg10
ERG11
Erg13			x						x
ERG2
Erg20	x
ERG26							x
ERG27								x
ERG3								x
ERG5
ERG7								x
Erg9			x				x	x
ERV25								x
ERV29								x
ERV46
Esc1						x			x
ESC2									x
ESC8
Esf1		x							x
ESF2								x
ESS1									x
EUC1
EXG1
EXO70									x
EXO84							x
Faa1	x		x
FAL1
FAP7
FAR1							x
FAS2									x
FAT1						x		x
Fba1	x		x	x		x			x
FET5
FHL1						x			x
FIP1									x
FIR1								x	x
FIS1								x
FKH1									x
FKS1							x
FLP1						x			x
Fmp12		x
FMP27								x
FMP35					x
FMP52
FMS1
Fob1		x							x
FOL1
Fpr3	x	x					x		x
Fpr4	x	x					x
FRA1							x
FRE1								x
Frs1		x							x
FSH1								x
FTR1								x
FUN12
FUN19									x
FUN30
FYV7									x
FZF1							x		x
GAD1
Gal1	x
Gal10	x
Gal11	x	x			x		x		x
Gal2	x
GAL3						x
Gal7	x
GAL83
GAR1									x
Gas3		x
Gas5		x
GAT1									x
GBP2
GCD1
Gcd11			x
GCD14						x
Gcd2			x
GCD6
Gcd7				x
Gcn1		x
GCN2							x
GCN20							x	x
GCN3
Gcn4	x	x				x			x
Gcn5	x	x				x			x
Gcr1	x	x							x
Gcr2	x	x							x
Gcs1			x					x
Gcv2		x						x
Gcy1	x
GDA1									x
GDE1
GDH2									x
GDH3									x
GEA2
GET1
GET2								x
Gfa1		x	x
GFD2							x
GGA1
GGA2							x
GID7					x				x
GID8
Gin4	x	x						x
GIP2									x
GIS2									x
GIS4
GLC7								x	x
GLC8									x
GLK1								x
GLO1
GLO2						x
GLT1								x
GMC2									x
Gnd1	x		x
Gnd2			x
GOR1
Gos1		x
GPA1
GPB1						x
Gpd1			x
Gpd2							x
GPH1									x
GPI17
Gpm1	x			x		x			x
GPN2
GPP1
GPP2
Grs1			x	x
GRS2
GRX1								x	x
GRX3							x
GSF2							x
Gsp1		x							x
Gsp2		x
GSY1							x		x
Gsy2	x				x
GTR2
Gtt1		x
GUK1									x
Gus1									x
GUT1									x
GUT2							x
GVP36									x
GYP7						x
GZF3						x			x
H2B	x			x
HAL1								x
Hal5
Hap1	x	x				x	x		x
HAP4									x
Has1		2, 2					x
HCA4
HCH1
HCM1									x
Hcr1				x					x
Hda1			x		x				x
HDA2									x
HED1									x
HEF3							x
HEK2
HEL2
HEM1
HEM13
HEM15
Hem2		x
HER1
HEX3								x
HFD1
HFM1									x
HGH1
Hhf1		x				x			x
Hhf2		x
HHO1									x
HHT1						x			x
HIR1							x
HIS2								x
HIS3								x
His4			x						x
Hmo1	x			x		x	x		x
Hms1	x	x							x
HMS2							x
HNT1									x
Hof1	x						x
HOG1
Hom2			x
HOP1									x
HOP2									x
HOR2							x
Hpc2	x	x				x			x
HPM1
Hpr5
HRB1
HRI1
Hrk1	x
Hrp1									x
HRQ1							x		x
HRR25							x
Hsc82	x		x	x		x			x
HSE1
HSL1
HSL7
HSM3
HSP10									x
HSP12									x
Hsp26				x
Hsp42						x			x
Hsp60			x
Hsp82	x		x	x				x	x
HST1							x		x
HST2
HSV2
Hta1	x	x							x
Hta2		x							x
Htb1	x	x				x			x
HTS1
HTZ1							x		x
HUA2									x
HUL5
Hvg1
HXK1									x
HXT3								x
HYM1
Hyp2		x						x	x
HYR1									x
ICL1									x
ICL2								x
IDP2									x
Ies1	x	x					x		x
IES2									x
Ies4	x	x				x			x
IES5									x
Ifh1		x				x
IGO2									x
IIs1
IKI1
IKI3									x
Ils1	x		x
ILV1							x
Ilv2			x
Ilv3			x				x
IMA5						x
IMD2
IMH1
IML1
IML2
IMP2									x
IMP2'
IMP4									x
INH1									x
INO4									x
Ino80		x					x		x
IOC2
IOC3									x
IOC4
IPI3
IPL1									x
Ipp1	x			x					x
IRA1
IRC20						x	x
IRC3									x
IRC5						x	x
IRE1									x
IRR1									x
ISC1						x
IST1
Ist2							x
IST3
ISU2									x
Isw1	x	x				x			x
IWR1									x
Iws1		x
Ixr1									x
JIP5							x
JLP1
JSN1
KAE1
KAP104								x
KAP120
KAP122
KAP123						x
Kar2			x
KAR9
KEM1							x	x
KGD2
KIC1					x
KIN2
KNS1								x
KOG1
KRE2								x
KRE33							x
KRE6								x
KRI1									x
Krr1		x					x
KRS1						x			x
KSP1							x
KTI12
Ktr1		x
KTR3
LAA1
LAP2							x
Lap3	x
LAS1								x
LAS17						x
Lcb1			x
LCP5									x
Lcw1
Ldb7	x	x							x
LEM3
Leo1		x			x				x
Leu2			x			x		x
LEU9							x
Lhp1
LHS1
LIA1
LIF1						x
LIP5
Loc1		x				x	x
LOS1
LPE10
LRG1
LRS4							x		x
LSB3							x
LSG1
LSM12							x
LSM8									x
LSP1									x
LYS2								x
LYS21
Lys21
MAE1							x	x
MAG1									x
MAK11							x
Mak16		x					x		x
MAK21							x
MAK5							x
MAL31
MAM1									x
Map1		x
MAP2
MAS2
MBA1							x
MBF1									x
MBR1									x
Mcd1	x	x				x
MCK1
MCM1
MCM2
Mcm21		x
MCM3
MCM4
MCM5
MCM6							x
MCM7
MCR1								x	x
MCX1
MDG1									x
MDH1								x
MDH2									x
MDH3								x
MDJ1							x
MDM1								x
MDM20								x
MDM32								x
MDM38									x
MDN1							x	x
MDY2
MEC1									x
MED4					x
Med7					x
MEK1									x
Mes1		x	x
MET10							x
MET13
Met17	x
MET18								x
MET28						x			x
MET3
MET31								x
Met4	x	x							x
MET7
MEX67
Mga2		x
MGE1							x		x
MGM101
MGS1									x
MHF1									x
Mhp1							x
MIA40									x
MIC27
MID2								x
MIF2									x
MIP1
MIR1								x
Mis1							x
MIT1
MKT1
MLH1					x
MLH3
Mlp1	x					x
Mlp2	x	x				x	x		x
MLS1									x
MMS1
MMS21
MND1									x
MNN10								x
MNN11							x
MNN2
MNN9								x
MOG1
MON2
Mot1			x			x	x		x
MOT2
MOT3									x
MPC54
MPD1							x	x
MPM1									x
MPP10						x	x
MPT5
MRE11
MRH1							x
MRI1
MRM1							x
MRN1							x
MRP1
Mrp8	x	x		x		x			x
MRS6
MRT4							x		x
MRX12
MSC6
MSC7
MSF1								x
MSH2
MSH4									x
MSH5									x
MSH6									x
Msn1	x	x							x
MSN5							x
MSR1
MSS116							x
MSS4							x
MST1
MTC1
MTD1
MTH1								x
MTR4						x		x
MUS81
MVP1
MYG1
MYO4
MYO5								x
NAB2							x
NAB3
NAB6									x
NAM2						x
NAM7								x
NAN1								x
NAP1							x	x
NAT1								x
NAT2								x
NBA1									x
NBL1									x
NCB2						x			x
NCE103							x
NCL1								x
Ncp1	x	x					x
NCS2
Ndc1	x
NDC80
NDE1							x
NDI1							x
NDJ1									x
NEM1								x
NEO1
Net1	x	x				x	x		x
New1		x
Nfi1	x			x		x			x
NFT1
Ngg1	x	x				x			x
NGR1					x
Nhp10		x				x			x
Nhp2
NHP6A								x	x
NIP7							x	x
NIS1								x
NIT3					x
NKP1									x
Nma1	x								x
NMA111
NMD3								x
NMD5								x
NNR1
NOB1							x
NOC2							x		x
NOC3								x
NOC4
Nog1		x					x
NOG2
Nop12	x					x	x	x	x
NOP13							x
NOP14							x
NOP15
NOP16
Nop2		x					x	x
NOP4							x	x
NOP53									x
NOP56						x			x
Nop58									x
Nop6		x
Nop7		x				x	x		x
NOP8
NOT3
NOT5
NPA3							x	x
NPC2								x
NPL3
NPL4
Npl6	x	x			x				x
NPP1
NPP2									x
NPY1
NQM1									x
NRD1
NRG2									x
NSA1							x
NSE4									x
NSE5
NSI1									x
NSR1						x		x
Ntg1		x				x			x
Nto1	x	x					x		x
NUG1							x
NUM1								x
NUP120
NUP133							x
NUP145
NUP159									x
NUP188								x
NUP192								x
Nup2		x					x		x
NUP60							x		x
NUP84
Nut1	x				x
OCA1
OGG1									x
OKP1
OLA1									x
OLE1
OM14									x
OM45
Opy1
ORC1									x
ORC2									x
Orc3	x	x							x
ORC4									x
ORC5
ORM1
Orm2
OSH3
OST1
OST3
OSW2
Oxa1		x
OXP1							x
OYE2							x
PAA1						x			x
Pab1		x	x						x
PAC1
PAF1									x
PAI3									x
PAM16								x
PAN1
PAP1
PAP2
Pbi2									x
PBP1
PBS2
PCC1						x			x
PCF11									x
PCH2									x
PCK1						x			x
PCNA
PCT1
Pdb1		x
Pdc1	x		x						x
PDC2									x
PDH1
PDR1							x		x
PDR12							x
Pdr5		x						x
PDS5									x
PEA2
Pep4
PEP8
PET10									x
PET127							x
PET18								x
Pet27
PET54						x
PET9									x
PEX14
PEX19
PEX25
PEX29
PEX30
PEX8					x
PFK1
PFK2
PGA3
Pgi1	x			x		x			x
Pgk1	x		x	x		x			x
PGS1
Pgu1
PHD1									x
Pho23	x	x							x
Pho8	x	x							x
Pho88
PIF1									x
PIH1
PIL1									x
PKC1
PKH1
Pma1
Pmi40
PMS1
PMT2
PNO1									x
Po130
Pob3	x	x		x		x	x		x
POG1									x
POL1									x
POL12									x
POL2							x
Pol30	x	x	x	x		x	x		x
POL31
POL32									x
POL5							x	x
POM33
POP2
Por1			x
PPH22							x
Ppz1							x
PRB1							x		x
Pre10		x						x
Pre2		x				x			x
PRE5									x
Pre9			x
PRI1						x			x
PRI2									x
PRO1									x
PRP12					x
Prp22		x				x		x	x
PRP42							x
PRP43								x
Prp45	x	x				x			x
PRP46									x
PRP8								x
PRT1							x
PRX1									x
Psa1	x		x						x
PSE1							x
PSF1									x
PSP2							x
PST2									x
PTA1						x
PTP1							x
PTR2								x
PTR3							x
PUF6							x
PUT3									x
PWP1								x	x
PWP2							x	x
Pxr1		x
Pyc1	x						x
PZF1						x
QNS1								x
QRI1							x
Rad16		x				x			x
RAD5									x
RAD51								x	x
RAD52						x			x
RAD59						x			x
RAF8					x
Rap1	x	x				x			x
RBA50									x
Rck2		x
RCN2									x
RCO1					x				x
Rcs1	x
RDL1							x		x
RDS1									x
Reb1	x	x				x			x
REC107									x
REC114									x
REC8									x
RED1									x
Ref2									x
REG1							x
REP1									x
Rep2	x					x			x
Ret1		x	x			x		x	x
RET2							x
RFA1						x	x		x
RFA2
Rfc1							x		x
RFC3							x
RFC4							x		x
RFC5							x
RGC1							x
RGI1									x
RGI2									x
RHO3								x
Rhr2	x		x	x		x
RIM1							x		x
RIM4									x
Ris1		x
RKM1								x
RLI1							x	x
RLP7							x		x
RNP1									x
RNQ1							x		x
RNR1
Rnr2	x					x			x
RNR4									x
ROK1							x
ROX3					x
RP						x
Rpa12		x							x
Rpa135	x	x					x		x
RPA14								x	x
Rpa34	x	x				x			x
Rpa43	x	x		x		x			x
Rpa49				x		x	x		x
Rpac40			x
RPB11							x	x
Rpb2		x					x	x
RPB3							x		x
Rpb4	x	x							x
RPB5								x	x
RPB8							x
RPC10								x
RPC11						x
RPC19								x	x
Rpc37	x	x	x			x	x
Rpc40		x	x				x
Rpc82		x	x			x			x
RPD3						x
RPF1							x
RPF2							x
RPG1							x
RPH1									x
RPL10									x
RPL11A
RPL11B									x
RPL12B								x	x
Rpl13A	x
RPL13B						x			x
Rpl140A				x
RPL14A								x
RPL14B									x
Rpl15a									x
RPL16A								x	x
Rpl16B	x					x			x
RPL17B									x
RPL18A						x
Rpl18b									x
Rpl19b								x	x
RPL1B									x
Rpl20B	x								x
Rpl21a								x	x
RPL21B									x
RPL23B									x
RPL24A									x
RPL24B									x
Rpl25	x					x			x
RPL26B									x
RPL27A								x	x
Rpl28	x			x		x			x
Rpl29									x
Rpl2A	x
Rpl3	x								x
RPL30					x				x
Rpl31A		x							x
Rpl31B		x
Rpl32									x
RPL33A									x
RPL33B									x
RPL34A								x	x
RPL34B						x			x
RPL35B									x
RPL36B									x
RPL38									x
RPL40B									x
RPL42B									x
RPL43B								x
Rpl4A	x					x		x	x
Rpl5						x			x
Rpl6A	x	x							x
Rpl6B		x							x
Rpl7A	x							x	x
RPL7B									x
Rpl8A	x					x			x
RPL9A									x
Rpl9B		x							x
Rpn1			x
Rpn12
RPN13							x
RPN2							x
RPN3							x	x
RPN5									x
RPN6						x
Rpn7
RPN8								x
RPN9							x
Rpo21	x			x		x	x		x
Rpo26	x	x				x			x
Rpo31			x				x
RPP1B						x			x
RPP2A						x			x
Rpp2B	x
Rps0A				x				x
Rps0b						x
Rps10A		x							x
Rps10B	x	x				x			x
Rps11b									x
RPS12						x			x
RPS13									x
Rps13b
RPS14A								x	x
RPS15									x
RPS17A						x
Rps17B				x					x
Rps18A	x
RPS18B									x
RPS19A								x
RPS19B									x
Rps1A	x			x		x			x
RPS1B						x			x
RPS2									x
RPS20									x
RPS21B						x			x
RPS22A								x
RPS22B									x
RPS23B									x
RPS24B									x
RPS25A									x
RPS25B					x				x
RPS27B									x
RPS28A								x	x
RPS28B									x
RPS29A									x
RPS29B									x
Rps3	x		x	x	x	x			x
RPS30B									x
Rps4A	x
Rps4b									x
Rps5									x
RPS6B								x	x
RPS7A									x
Rps8A	x			x		x
RPS8B									x
RPS9A									x
Rpt2		x
RPT3									x
RRN10									x
RRP1							x
RRP12							x
RRP14							x
RRP15						x			x
RRP17									x
RRP4
RRP40									x
RRP5							x
Rrp6		x						x
RRP7								x
RRP9						x			x
RRS1							x
Rsa3	x	x
Rsc1	x	x							x
Rsc2	x	x			x	x			x
RSC30								x
Rsc4	x	x				x			x
Rsc58	x	x		x	x	x			x
Rsc6		x
Rsc8	x	x	x		x	x	x		x
Rsc9					x		x
RSF1									x
Rsp5	x	x					x
RTC3									x
Rtf1	x	x							x
Rtn1									x
RTS1							x
RTS2									x
RTT102							x		x
RTT103							x		x
Rvb1	x	x				x			x
Rvb2		x				x	x		x
Rxt2	x	x			x
SAE2									x
Sah1	x								x
Sam1			6
Sam4		x
Sap1							x	x
SAP155								x
Sas10		x					x
SAS4								x
SBA1									x
SBP1									x
SCC2									x
SCD6									x
SCH9								x
SCJ1								x
SCP160								x	x
Scs2			x	x					x
SCY1						x		x
Sdc1	x	x				x			x
SDS22									x
SDS24							x
SEC1								x
SEC13								x
Sec14		x
SEC16								x
SEC18							x
SEC24								x
SEC3								x
SEC4								x
SEC5								x	x
Sec53			x
SEC8								x
SEF1						x			x
SEM1									x
SEN1							x
SER3							x
Set1	x	x					x		x
SEY1								x
SFA1									x
SFB2								x
Sfh1	x	x			x
SFI1								x
SFM1									x
SFP1							x
SFT2					x			x
Sgf73	x	x
SGN1									x
SGO1									x
Sgs1		x				x			x
Shm2	x		x						x
Shs1	x	x	x	x	x	x	x		x
Sin3		x							x
SIP18									x
SIR1									x
SIR2									x
Sir3	x	x				x			x
Sir4	x	x				x			x
Sis1		x
Siz1	x	x		x		x			x
Sko1	x	x				x			x
SKT5									x
SKY1						x
SLA2								x
SLC1							x
SLF1							x
Sli15		x				x			x
SLK19						x			x
SLU7									x
SLX4									x
SMB1							x
Smc1	x	x							x
SMC2									x
Smc3	x								x
Smc4		x							x
Smc5	x	x				x			x
SMC6									x
SMD2							x
SMF3								x
SMI1									x
SML1									x
SMT3					x		x	x	x
SMY1								x
SNA2					x
Snf1	1, 1							x
Snf12		x							x
Snf2	x	x				x			x
Snf5		x					x
SNF7									x
SNP1							x
Snt1		x							x
Snu13		x
SNU71									x
Sod1	x			x	x	x			x
SOD2									x
SOF1								x
SOL2							x	x
Spa2						x
SPB1							x
SPB4							x
SPC24						x
SPC42									x
SPG4									x
SPN1									x
SPO22									x
Spp41	x	x		x		x	x		x
SPT10								x
Spt15		x				x			x
Spt16							x
Spt5	x	x		x					x
Spt7	x	x			x	x			x
Spt8		x
SQT1								x
SRB4					x
Srl2		x							x
Sro9								x
SRP1							x		x
SRP14							x
SRP21							x
Srp40	x						x		x
SRP68							x
Srp72		x					x
Srs2						x			x
Ssa1	x		x	x					x
Ssa2			x						x
SSA4									x
Ssb1			x	x				x
Ssb2			x
SSB2;SSB1									x
Ssc1			x
SSD1					x	x	x	x
Sse1				x
SSF1							x
SSH1								x
SSP1									x
SSP120					x
Stb3	x	x	x			x			x
Ste12		x							x
STE23									x
STF1									x
STF2									x
Sth1	x	x			x	x	x		x
STI1						x
Stm1		x		x					x
STP1						x
STP3									x
STT4								x
STU2									x
SUA7							x
SUB1									x
Sub2									x
SUI1									x
Sui2		x
Sum1	x	x				x	x		x
Sup45		x
SUR2					x
SUV3							x
Svf1		x
Swc1	x	x
SWC3						x	x		x
Swc4	x	x							x
SWC5									x
SWE1								x
SWI1							x
Swi3	x	x				x	x		x
SWP82									x
Swr1	x	x				x			x
SXM1							x	x
TAD1							x
TAF1									x
TAF12						x	x		x
TAF13					x
Taf14	x	x	2			x			x
Taf3		x
TAF4									x
TAF5							x
Taf7		x							x
Taf8	x	x				x			x
TAF9					x
Tal1	x								x
TAO3								x
Tbf1		x							x
TCB1							x	x
TCB3								x
Tdh3			x	x					x
TDP1
Tef1	x		x			x			x
Tef2			x	x				x
Tef4	x								x
TFA1						x			x
Tfa2		x				x			x
TFB2
Tfc3		x				x			x
TFC6					x
Tfc7		x
Tfg1	x	x	x	x		x			x
Tfg2			x
THO1									x
THR1							x
Ths1	x
TID3								x
Tif1									x
TIF11									x
Tif2	x		x	x				x
Tif34					x				x
TIF35								x
TIF4631									x
TIF4632							x
Tif5		x							x
TIF6							x	x
TIM44								x
TIM50								x
TMA10									x
TMA17									x
TMA19									x
TMA22									x
TMA64							x
TMA7									x
Toa1	x	x	x	x		x			x
TOD6
Tof2	x	x				x	x		x
TOM1								x
TOM22									x
Tom70		x						x
Top1	x	x				x	x		x
Top2	x	x				x	x		x
TOS4									x
TPD3								x
Tpi1					x				x
TPM1									x
TPM2									x
TPS1							x
TPS3								x
Tra1							x
Tri1						x			x
TRM8					x
Trp2							x
Trp5			x
Trr1		x					x
TRR2									x
TRX1									x
TRX2									x
TRX3							x
Tsa1	x			x					x
TSL1							x
TSR4
Tub1			x					x	x
Tub2			x						x
TUB3								x
Tuf1			x
Tup1	x	x	x	x	x	x	x		x
TY2B									x
Tye7	x	x				x	x		x
TYR1
TYS1									x
Uaf30	x	x							x
Uba2	x	x	x	x		x		x	x
UBA4
UBC4									x
UBC5									x
UBC6					x
Ubc9	x	x		x	x	x		x	x
Ubi4	x
Ubp15	x
UBP2
UBP3					x		x
UBP6							x
UBP7						x
Ubr1								x	x
UBR2							x
UBX5								x
Ufd1									x
UFD4									x
UFO1									x
Ulp1	x	x					x		x
ULS1									x
UME6						x			x
UNG1									x
Upc2		x
UPF3									x
Ura1		x
URA3									x
Ura4		x
URA5
Ura7			x
URB1							x	x
URB2								x
USO1						x
UTP10							x
UTP13								x
UTP15							x
UTP21							x
UTP22							x
UTP6							x
UTP7									x
UTP8									x
Utp9	x	x
VAC7									x
VHR1						x			x
Vid21	x	x
VID27								x
VIP1							x
VMA1						x
VMA10						x			x
Vma2			x			x
VMA8							x
VPS1								x
VPS13								x
VPS21								x
VPS27							x		x
VPS29
VPS30								x
VPS60									x
VPS63						x
Vps72	x	x				x	x		x
VTA1									x
WHI4									x
WTM1									x
XBP1									x
YAF9									x
YAL027W	x	x
YAP7					x
YBL005W-B							x
YBR085C-A									x
YBR159W					x
YBT1								x
Ycf1		x
YCG1									x
Yck2	x
YCR016W							x
YCS4									x
Ydj1
YDL025C	x
YDL156W		x				x
YDR026C		x				x
YDR140W					x
YDR210C-D							x
YDR239C
YDR266C		x
YDR322W					x
YDR336W				x
Yef3			x	x
YEL007W
YER010C					x
YER064C	x	x				x
YER079W									x
YER134C							x
YFR016C									x
YGL157W		x	x
YGP1							x
YGR042W									x
YHC1							x
Yhm2							x	x
YHR020W			x
YHR097C									x
YHR214C-B							x
YIL056W		x
YIL110W	x
YJR011C					x
YJR096W
YJR129C						x
Yju3		x
YKL023W							x
YKL151C							x
YKR017C						x
YKR096W							x
YKT6							x	x
YKU80						x			x
YL184W-B			x
YLR072W									x
YLR278C						x
YLR419W							x
YLR455W	x	x				x			x
YMR111C	x	x		x			x
YMR122W					x
YMR178W							x
YMR269W		x
YMR315W							x
YNG1									x
YNK1									x
YNL035C		x
YNL134C		x
YNL155W							x
YNL311C					x
YNR021W		x
YNR034W-A									x
YOR019W							x
YOR093C							x
YOR352W					x
Ypk1		x					x
Ypk2	x
YPL225W									x
YPR022C									x
YPR143W		x
YPR148C							x
YPR174C									x
YPT31
YPT32								x
YPT52								x
YPT7								x
Yra1		x							x
YRB1									x
YRO2							x
YRR1
Ysh1		x			x	x
YTA7						x	x		x
YTM1							x	x
YUR1						x
YVH1
ZDS1									x
ZDS2
ZEO1						x			x
ZIP1									x
ZIP2									x
Zpr1						x			x
ZRC1								x
ZRG17								x
ZWF1									x
